# Supplementary material for: Aspirin Foliar Spray-Induced Changes in Light Energy Use Efficiency, Chloroplast Ultrastructure, and ROS Generation in Tomato
Source: Int J Mol Sci. 2025 Feb 6;26(3):1368. doi: 10.3390/ijms26031368 (PMC11818874; doi:10.3390/ijms26031368)
Supplement: Supplementary file 1 [file ijms-26-01368-s001.zip]

Archive with 1 entries (1 files):
- ijms-3427829-supplementary.pdf
